# Supplementary material for: Expression Fluctuations of Genes Involved in Carbohydrate Metabolism Affected by Alterations of Ethylene Biosynthesis Associated with Ripening in Banana Fruit
Source: Plants (Basel). 2020 Aug 30;9(9):1120. doi: 10.3390/plants9091120 (PMC7570234; doi:10.3390/plants9091120)
Supplement: Supplementary file 1 [file plants-09-01120-s001.zip]

Archive with 8 entries (8 files):
- Table_S8.docx
- Table_S1.xlsx
- Table_S2.docx
- Table_S3.docx
- Table_S4.docx
- Table_S5.docx
- Table_S6.xlsx
- Table_S7.xlsx
