# Supplementary material for: Expression Fluctuations of Genes Involved in Carbohydrate Metabolism Affected by Alterations of Ethylene Biosynthesis Associated with Ripening in Banana Fruit
Source: Plants (Basel). 2020 Aug 30;9(9):1120. doi: 10.3390/plants9091120 (PMC7570234; doi:10.3390/plants9091120)
Supplement: Supplementary file 1 [file plants-09-01120-s001.zip › Table_S1.xlsx]

## Sheet: 工作表1
Table S1. Gene ID, reads per kilobase of transcript per million mapped reads (RPKM) in log2 value, and gene description for entities with high coverage and significantly differential expression in Fig. 1. Genes involved in carbohydrate metabolism are highlighted by red color.
Gene ID	WT(normalized)	As1(normalized)	As2(normalized)	Chromosome	Description	Start	End	Strand
GSMUA_Achr1G08190_001	3.97957	-0.524781	0	chr1	GSMUA_Achr1T08190_001 Granule-bound starch synthase 1%2C chloroplastic/amyloplastic WAXY complete;TrEMBL:D9D9L5,TrEMBL:D7U828,TrEMBL:C8YQU9,TrEMBL:C0KH22,TrEMBL:B5THH5,TrEMBL:B2LUN6,TrEMBL:B2KNV6,TrEMBL:B2KNV4,TIGR:Os07g22930.4,TIGR:Os07g22930.3,TIGR:Os07g22930.2,TIGR:Os06g12450.1,TIGR:Os06g04200.4,TIGR:Os06g04200.3,TIGR:Os06g04200.2,TIGR:Os06g04200.1,SwissProt:Q42968,SwissProt:Q42857,SwissProt:Q…	6312729	6317784	+
GSMUA_Achr1G15410_001	-4.02641	0	1.03799	chr1	GSMUA_Achr1T15410_001 Putative invertase inhibitor PMEI complete;TrEMBL:Q2PWW1,TrEMBL:C6SYL9,TrEMBL:C5XRI1,TrEMBL:B9SKH2,TrEMBL:B9MVC0,TrEMBL:A7IZL0,TrEMBL:A3A265,TrEMBL:A2WZS9,TIGR:Os12g03510.1,TIGR:Os11g03750.1,TIGR:Os08g25070.1,TIGR:Os04g49730.1,TIGR:Os04g36770.1,TIGR:Os02g46360.1,TIGR:Os02g33130.1,TIGR:Os02g01300.1,SwissProt:Q9LUV1,SwissProt:Q8GT41,SwissProt:Q485H8,SwissProt:Q09794,SwissProt:…	11577010	11577746	+
GSMUA_Achr1G17550_001	2.06626	-0.0695343	0	chr1	GSMUA_Achr1T17550_001 Catalase isozyme 2 CAT2 fragment;TrEMBL:Q9SM65,TrEMBL:Q9AXE7,TrEMBL:Q7XTK8,TrEMBL:Q71VA0,TrEMBL:Q5ZEQ9,TrEMBL:D9ZHB8,TrEMBL:B3TLY5,TrEMBL:A8D5T8,TIGR:Os07g40750.1,TIGR:Os07g31080.1,TIGR:Os06g51150.2,TIGR:Os06g51150.1,TIGR:Os03g06860.1,TIGR:Os03g03910.1,TIGR:Os02g02400.2,TIGR:Os02g02400.1,SwissProt:Q9XHH3,SwissProt:Q0E4K1,SwissProt:P55310,SwissProt:P55308,SwissProt:P49315,Swi…	13052278	13053263	-
GSMUA_Achr1G20250_001	-0.971259	0	0.661199	chr1	GSMUA_Achr1T20250_001 Putative 3'-N-debenzoyl-2'-deoxytaxol N-benzoyltransferase TAX10 complete;TrEMBL:Q75L39,TrEMBL:Q5JNT2,TrEMBL:Q0DJH7,TrEMBL:C5YZK0,TrEMBL:C5YTF2,TrEMBL:B8AXU9,TrEMBL:B4G029,TrEMBL:A2Y2N7,TIGR:Os06g39470.1,TIGR:Os05g19910.1,TIGR:Os05g08640.1,TIGR:Os05g04584.1,TIGR:Os01g42880.1,TIGR:Os01g18744.1,TIGR:Os01g09010.1,TIGR:Os01g08380.1,SwissProt:Q9M6F0,SwissProt:Q9M6E2,SwissProt:Q9F…	15179792	15181200	-
GSMUA_Achr1G25050_001	-8.21246	0	2.58591	chr1	GSMUA_Achr1T25050_001 Putative 3'-N-debenzoyl-2'-deoxytaxol N-benzoyltransferase TAX10 modules;TrEMBL:Q8RVW1,TrEMBL:Q75L39,TrEMBL:Q5JNT2,TrEMBL:Q0DJH7,TrEMBL:C5YZK0,TrEMBL:B8AXU9,TrEMBL:B4G029,TrEMBL:A2Y2N7,TIGR:Os06g39470.1,TIGR:Os05g19910.1,TIGR:Os05g08640.1,TIGR:Os05g04584.1,TIGR:Os01g42880.1,TIGR:Os01g18744.1,TIGR:Os01g09010.1,TIGR:Os01g08380.1,SwissProt:Q9M6F0,SwissProt:Q9M6E2,SwissProt:Q9FP…	19476518	19478978	+
GSMUA_Achr2G01290_001	2.09508	-1.2536	0	chr2	GSMUA_Achr2T01290_001 Hypothetical protein unknown_gene missing_functional_completeness;	7063175	7064146	+
GSMUA_Achr2G08040_001	0	-0.461786	1.66976	chr2	GSMUA_Achr2T08040_001 Alcohol dehydrogenase 1 ADH1 complete;TrEMBL:Q760C7,TrEMBL:Q75ZX3,TrEMBL:Q75ZX2,TrEMBL:Q75ZX1,TrEMBL:Q43264,TrEMBL:E0CWD0,TrEMBL:B6F2D5,TrEMBL:B3TM26,TIGR:Os11g10520.3,TIGR:Os11g10520.2,TIGR:Os11g10520.1,TIGR:Os11g10510.2,TIGR:Os11g10510.1,TIGR:Os11g10480.4,TIGR:Os11g10480.2,TIGR:Os11g10480.1,SwissProt:Q75ZX4,SwissProt:Q2R8Z5,SwissProt:P14675,SwissProt:P14674,SwissProt:P1467…	12203295	12205768	+
GSMUA_Achr2G08880_001	-1.49874	0	1.89861	chr2	GSMUA_Achr2T08880_001 1%2C2-dihydroxy-3-keto-5-methylthiopentene dioxygenase 2 ARD2 complete;TrEMBL:Q93XJ5,TrEMBL:C5X1F5,TrEMBL:C4PK50,TrEMBL:B8ANV9,TrEMBL:B7ET09,TrEMBL:B7EP63,TrEMBL:B6SKN3,TrEMBL:B3TM49,TIGR:Os12g32980.1,TIGR:Os10g42550.1,TIGR:Os10g28360.1,TIGR:Os10g28350.1,TIGR:Os04g54002.1,TIGR:Os04g27830.1,TIGR:Os03g24820.1,TIGR:Os03g06620.1,SwissProt:Q8W108,SwissProt:Q8H185,SwissProt:Q8GXE2…	12732447	12735714	+
GSMUA_Achr2G14320_001	0	-0.434762	0.302776	chr2	GSMUA_Achr2T14320_001 Isoflavone reductase homolog IRL complete;TrEMBL:Q3KN68,TrEMBL:Q3KN67,TrEMBL:O81355,TrEMBL:D7U4K0,TrEMBL:D7U4J6,TrEMBL:D7U4J5,TrEMBL:D7U4J3,TrEMBL:C5XFI2,TIGR:Os12g16410.1,TIGR:Os12g16220.2,TIGR:Os06g28550.1,TIGR:Os06g27770.1,TIGR:Os02g47610.1,TIGR:Os01g13610.1,TIGR:Os01g01660.1,TIGR:Os01g01650.1,SwissProt:Q00016,SwissProt:P52581,SwissProt:P52580,SwissProt:P52579,SwissProt:P…	16130034	16132207	-
GSMUA_Achr2G17610_001	-4.09362	0.475825	0	chr2	GSMUA_Achr2T17610_001 Thioredoxin H1 TRX1 complete;TrEMBL:D7LTM2,TrEMBL:C6SYA2,TrEMBL:C6SVM5,TrEMBL:B9T7B2,TrEMBL:B9HFB4,TrEMBL:A9P8G6,TrEMBL:A8HTK0,TrEMBL:A1ECK1,TIGR:Os09g23650.1,TIGR:Os07g09310.1,TIGR:Os07g08840.3,TIGR:Os07g08840.2,TIGR:Os07g08840.1,TIGR:Os05g07690.2,TIGR:Os05g07690.1,TIGR:Os03g58630.1,SwissProt:Q96419,SwissProt:Q43636,SwissProt:Q39362,SwissProt:Q39241,SwissProt:Q07090,SwissPr…	18081114	18082792	-
GSMUA_Achr3G11750_001	-9.19868	0	1.4537	chr3	GSMUA_Achr3T11750_001 Putative 3-oxoacyl-[acyl-carrier-protein] reductase fabG complete;TrEMBL:Q9AT36,TrEMBL:Q94AL3,TrEMBL:Q8H744,TrEMBL:D7LV30,TrEMBL:B9RU96,TrEMBL:B9IHP7,TrEMBL:A9PC91,TrEMBL:A5AS66,TIGR:Os12g13930.1,TIGR:Os11g25700.1,TIGR:Os11g25160.3,TIGR:Os11g25160.1,TIGR:Os08g39960.2,TIGR:Os08g39960.1,TIGR:Os03g63290.1,TIGR:Os02g30060.1,SwissProt:Q9X248,SwissProt:Q949M3,SwissProt:Q93X67,Swis…	8726609	8727633	+
GSMUA_Achr3G16210_001	0.127157	-0.42655	0	chr3	GSMUA_Achr3T16210_001 Metallothionein-like protein type 3 MT2 complete;TrEMBL:Q9STC4,TrEMBL:Q9M4H3,TrEMBL:Q3HR41,TrEMBL:C9DSL6,TrEMBL:B9T0E5,TrEMBL:B9SIK2,TrEMBL:B1PWE1,TrEMBL:A3FPF9,TIGR:Os12g38010.1,TIGR:Os05g11320.1,TIGR:Os04g25130.1,TIGR:Os01g48540.1,TIGR:Os01g10400.2,SwissProt:Q96386,SwissProt:Q40256,SwissProt:P43389,SwissProt:O48951,SwissProt:O24059,SwissProt:A3B0Y1,SwissProt:A2WLS0,SwissPr…	17440891	17441766	-
GSMUA_Achr3G26900_001	0.674682	-0.744526	0	chr3	GSMUA_Achr3T26900_001 Endochitinase CHI-B complete;TrEMBL:Q9SQL3,TrEMBL:Q8VXF1,TrEMBL:Q8VXF0,TrEMBL:P93680,TrEMBL:C3VD22,TrEMBL:C0LNR1,TrEMBL:B8R3R6,TrEMBL:B6UYK6,TIGR:Os06g51060.1,TIGR:Os06g51050.1,TIGR:Os05g33150.1,TIGR:Os05g33140.1,TIGR:Os05g33130.1,TIGR:Os03g30470.1,TIGR:Os03g04060.1,TIGR:Os01g18400.1,SwissProt:Q9FRV1,SwissProt:Q09023,SwissProt:P52405,SwissProt:P52404,SwissProt:P36361,SwissPr…	26568832	26570074	+
GSMUA_Achr4G00820_001	0.758434	-0.391817	0	chr4	GSMUA_Achr4T00820_001 Alliin lyase (Fragment) hisC1 fragment;TrEMBL:Q942G4,TrEMBL:Q942G1,TrEMBL:B9SED2,TrEMBL:B9SED1,TrEMBL:B9GT69,TrEMBL:B6THV4,TrEMBL:A2WUH2,TrEMBL:A2WUH0,TIGR:Os10g35880.1,TIGR:Os05g07720.1,TIGR:Os04g12540.1,TIGR:Os03g18810.1,TIGR:Os01g52010.1,TIGR:Os01g51980.1,TIGR:Os01g14200.1,TIGR:Os01g07500.1,SwissProt:Q8KZ92,SwissProt:Q4FSH2,SwissProt:Q41233,SwissProt:Q01594,SwissProt:P317…	704766	708381	-
GSMUA_Achr4G04730_001	-0.682423	0	0.577787	chr4	GSMUA_Achr4T04730_001 Putative cupin domain containing protein%2C expressed GLUB2 complete;TrEMBL:Q0IZS5,TrEMBL:D7SZX9,TrEMBL:D7SZX7,TrEMBL:D3W0X7,TrEMBL:B9T4A4,TrEMBL:B9HIL6,TrEMBL:A5B7S5,TrEMBL:A2Z3V4,TIGR:Os09g37976.1,TIGR:Os09g37967.1,TIGR:Os09g37958.1,TIGR:Os05g02520.2,TIGR:Os05g02520.1,TIGR:Os02g15150.1,TIGR:Os01g74480.1,TIGR:Os01g55690.1,SwissProt:Q9XHP0,SwissProt:Q09151,SwissProt:Q02897,S…	3725858	3727146	+
GSMUA_Achr4G14550_001	0.784008	-0.984134	0	chr4	GSMUA_Achr4T14550_001 Hypothetical protein GRP7 missing_functional_completeness;TrEMBL:Q9MBF3,TrEMBL:Q9M6A0,TrEMBL:Q2QLR2,TrEMBL:O24187,TrEMBL:D2D310,TrEMBL:B8AP37,TrEMBL:B7SDF0,TrEMBL:A2ZN20,TIGR:Os12g43600.1,TIGR:Os07g08960.1,TIGR:Os03g61990.5,TIGR:Os03g61990.4,TIGR:Os03g61990.3,TIGR:Os03g61990.2,TIGR:Os03g61990.1,TIGR:Os03g46770.1,SwissProt:Q99070,SwissProt:Q43472,SwissProt:Q05966,SwissProt:Q0…	10869582	10870639	+
GSMUA_Achr4G16020_001	-2.21269	0	0.841795	chr4	GSMUA_Achr4T16020_001 Putative Levodione reductase lvr complete;TrEMBL:Q2PZA4,TrEMBL:D7SVM9,TrEMBL:C6TH27,TrEMBL:C5WSW3,TrEMBL:B9N0Y8,TrEMBL:B9GF45,TrEMBL:B8YDG5,TrEMBL:B8ANP1,TIGR:Os12g16010.1,TIGR:Os08g39960.1,TIGR:Os05g04870.1,TIGR:Os04g52400.1,TIGR:Os04g33240.1,TIGR:Os04g10000.1,TIGR:Os03g63290.1,TIGR:Os03g59610.1,SwissProt:Q9LBG2,SwissProt:Q9GKX2,SwissProt:Q9BTZ2,SwissProt:Q8VID1,SwissProt:Q…	14134462	14141115	+
GSMUA_Achr4G22400_001	-0.376168	0	1.93196	chr4	GSMUA_Achr4T22400_001 Thioredoxin H1 TRX1 complete;TrEMBL:Q9AR82,TrEMBL:Q00P17,TrEMBL:D7LTM2,TrEMBL:C6SYA2,TrEMBL:B9HFB4,TrEMBL:A9P8G6,TrEMBL:A8HTK0,TrEMBL:A1ECK1,TIGR:Os09g23650.1,TIGR:Os07g09310.1,TIGR:Os07g08840.2,TIGR:Os07g08840.1,TIGR:Os05g07690.2,TIGR:Os05g07690.1,TIGR:Os03g58630.1,TIGR:Os01g07376.1,SwissProt:Q96419,SwissProt:Q43636,SwissProt:Q42403,SwissProt:Q39241,SwissProt:Q07090,SwissPr…	22715450	22718694	+
GSMUA_Achr4G24360_001	-6.15231	0	0.208048	chr4	GSMUA_Achr4T24360_001 Putative uncharacterized protein Sb01g025290 ago61 modules;TrEMBL:Q94LB9,TrEMBL:Q5Z7Y3,TrEMBL:Q5QPZ1,TrEMBL:C5Z3L7,TrEMBL:C5Z3L6,TrEMBL:C5Z3L5,TrEMBL:C5WNC2,TrEMBL:A2YC74,TIGR:Os06g20570.1,TIGR:Os03g37010.3,TIGR:Os03g37010.2,TIGR:Os03g37010.1,TIGR:Os02g22650.2,TIGR:Os02g22650.1,TIGR:Os02g22480.2,TIGR:Os02g22480.1,SwissProt:Q5NDL9,SwissProt:Q5NDL0,SwissProt:Q5NDE9,SwissProt:Q…	24191386	24196443	-
GSMUA_Achr4G26820_001	-4.91831	2.50697	0	chr4	GSMUA_Achr4T26820_001 14 kDa proline-rich protein DC2.15 TPRP-F1 complete;TrEMBL:Q6EAL9,TrEMBL:Q5DUH1,TrEMBL:Q0PIW2,TrEMBL:D7M122,TrEMBL:C6T5I5,TrEMBL:B8LFH9,TrEMBL:A5YRT2,TrEMBL:A2PZD7,TIGR:Os10g40470.1,TIGR:Os10g40460.1,TIGR:Os06g01580.1,TIGR:Os04g46830.1,TIGR:Os04g46820.1,TIGR:Os04g46810.1,TIGR:Os03g01320.1,TIGR:Os02g44310.1,SwissProt:Q7WFS0,SwissProt:Q7VUQ1,SwissProt:Q6ASY2,SwissProt:Q01595,S…	25933233	25933861	-
GSMUA_Achr4G26840_001	-2.80236	2.58719	0	chr4	GSMUA_Achr4T26840_001 Putative SAC3 family protein 2 SPCC70.06 fragment;TIGR:Os06g33350.1,TIGR:Os02g27640.1,SwissProt:Q9USI4	25939361	25945713	-
GSMUA_Achr4G29670_001	0.825698	-0.0248518	0	chr4	GSMUA_Achr4T29670_001 Defensin-like protein 5 PDF2.4 complete;TrEMBL:Q9XG53,TrEMBL:Q93WS9,TrEMBL:Q8W4V6,TrEMBL:Q84UH1,TrEMBL:Q7F8K7,TrEMBL:D7TAI4,TrEMBL:B1N682,TrEMBL:B1N678,TIGR:Os04g44130.1,TIGR:Os04g11195.1,TIGR:Os04g11165.1,TIGR:Os04g11130.1,TIGR:Os03g03810.1,TIGR:Os02g41904.1,TIGR:Os02g12060.1,TIGR:Os02g07624.1,SwissProt:Q9ZUL7,SwissProt:Q9C947,SwissProt:Q41914,SwissProt:Q40901,SwissProt:Q39…	27551514	27552774	-
GSMUA_Achr4G32600_001	2.70863	-0.539332	0	chr4	GSMUA_Achr4T32600_001 Alpha-1%2C4 glucan phosphorylase L isozyme%2C chloroplastic/amyloplastic PHO1 complete;TrEMBL:Q9LIB2,TrEMBL:Q9AUV8,TrEMBL:Q9ATK9,TrEMBL:D7T9U5,TrEMBL:B9SJB6,TrEMBL:B9HXL0,TrEMBL:B3IYE3,TrEMBL:B2DG13,TIGR:Os09g06200.1,TIGR:Os05g37120.2,TIGR:Os05g37120.1,TIGR:Os05g14280.1,TIGR:Os03g55090.1,TIGR:Os01g63270.2,TIGR:Os01g63270.1,SwissProt:Q9SD76,SwissProt:Q9LKJ3,SwissProt:P53537,S…	29285002	29292907	-
GSMUA_Achr4G33330_001	4.24172	-1.85098	0	chr4	GSMUA_Achr4T33330_001 Auxin-repressed 12.5 kDa protein RT0029 complete;TrEMBL:Q6PXE1,TrEMBL:Q52QX4,TrEMBL:O82561,TrEMBL:D6BQP0,TrEMBL:D1MWZ6,TrEMBL:B9RBB2,TrEMBL:A9PJM2,TrEMBL:A8TU44,TIGR:Os11g44810.3,TIGR:Os11g44810.2,TIGR:Os11g44810.1,TIGR:Os09g26620.5,TIGR:Os09g26620.1,TIGR:Os03g22270.3,TIGR:Os03g22270.2,TIGR:Os03g22270.1,SwissProt:Q9ZE41,SwissProt:Q68XX5,SwissProt:Q476J7,SwissProt:Q14980,Swis…	29791974	29793387	-
GSMUA_Achr5G01950_001	-1.10547	0.839636	0	chr5	GSMUA_Achr5T01950_001 Hypothetical protein RS1 missing_functional_completeness;TrEMBL:Q9ZR91,TrEMBL:Q8GZM9,TrEMBL:Q5SC65,TrEMBL:Q0QQX9,TrEMBL:Q0QQM9,TrEMBL:E0CNW5,TrEMBL:C5X8S7,TrEMBL:B9GNK1,TIGR:Os07g03770.1,TIGR:Os03g56140.1,TIGR:Os03g56110.2,TIGR:Os03g56110.1,TIGR:Os03g51690.2,TIGR:Os03g51690.1,TIGR:Os03g47042.1,TIGR:Os03g47022.1,SwissProt:Q75LX7,SwissProt:Q43484,SwissProt:Q41853,SwissProt:Q41…	1198701	1199513	+
GSMUA_Achr5G07470_001	-8.62292	0	1.55259	chr5	GSMUA_Achr5T07470_001 Expansin-A2 EXPA2 complete;TrEMBL:Q9LLB2,TrEMBL:Q9FNT0,TrEMBL:Q8RVK4,TrEMBL:Q2Q500,TrEMBL:B7U8J1,TrEMBL:B5TYV0,TrEMBL:B1A2I5,TrEMBL:A4GWU5,TIGR:Os05g39990.1,TIGR:Os04g15840.1,TIGR:Os03g60720.1,TIGR:Os03g25990.1,TIGR:Os03g21820.1,TIGR:Os02g51040.1,TIGR:Os01g60770.1,TIGR:Os01g16770.1,SwissProt:Q9C554,SwissProt:Q40636,SwissProt:Q38866,SwissProt:Q0DHB7,SwissProt:O80932,SwissProt…	5373891	5375377	-
GSMUA_Achr5G08040_001	-1.55594	0.862711	0	chr5	GSMUA_Achr5T08040_001 Putative Inactive beta-amylase 9 BAM9 complete;TrEMBL:Q9XH69,TrEMBL:Q8H484,TrEMBL:Q5F304,TrEMBL:Q3S4X4,TrEMBL:D4PB89,TrEMBL:B9RSZ6,TrEMBL:A5BUT2,TrEMBL:A2YPQ2,TIGR:Os10g41550.1,TIGR:Os10g32810.1,TIGR:Os09g39570.1,TIGR:Os07g47120.1,TIGR:Os07g35940.1,TIGR:Os03g22790.1,TIGR:Os03g04770.1,TIGR:Os01g13550.1,SwissProt:Q9LIR6,SwissProt:Q8VYW2,SwissProt:Q8L762,SwissProt:P93594,SwissP…	5798835	5801259	+
GSMUA_Achr5G11480_001	0.254529	0	-1.69485	chr5	GSMUA_Achr5T11480_001 Probable aquaporin PIP2-6 PIP2-6 fragment;TrEMBL:Q0MX13,TrEMBL:D7U542,TrEMBL:B8Q9D4,TrEMBL:B8Q9D3,TrEMBL:B7E653,TrEMBL:B2WQB4,TrEMBL:B2M0U5,TrEMBL:A2XPH9,TIGR:Os09g36930.1,TIGR:Os07g26690.1,TIGR:Os07g26660.1,TIGR:Os07g26630.1,TIGR:Os04g47220.1,TIGR:Os04g44060.1,TIGR:Os02g41860.2,TIGR:Os02g41860.1,SwissProt:Q9ZVX8,SwissProt:Q9ATM8,SwissProt:Q9ATM4,SwissProt:Q8H5N9,SwissProt:Q…	8226359	8227864	+
GSMUA_Achr5G19480_001	-0.918862	0	0.509027	chr5	GSMUA_Achr5T19480_001 Cysteine synthase%2C chloroplastic/chromoplastic CYSK complete;TrEMBL:Q7XS58,TrEMBL:Q5UJF9,TrEMBL:D6QX86,TrEMBL:D6QX85,TrEMBL:C5YC80,TrEMBL:C0PCX2,TrEMBL:B6TBZ1,TrEMBL:A3AQX8,TIGR:Os04g08350.3,TIGR:Os04g08350.2,TIGR:Os04g08350.1,TIGR:Os03g53650.3,TIGR:Os03g53650.2,TIGR:Os01g74650.3,TIGR:Os01g74650.2,TIGR:Os01g74650.1,SwissProt:Q9XEA8,SwissProt:Q9XEA6,SwissProt:Q43725,SwissPr…	21138283	21141430	+
GSMUA_Achr5G20660_001	1.05254	-0.849398	0	chr5	GSMUA_Achr5T20660_001 Hypothetical protein unknown_gene missing_functional_completeness;TrEMBL:Q7G2B2,TrEMBL:Q109F9,TrEMBL:C5WWC8,TrEMBL:B9R9B5,TrEMBL:B9PF11,TrEMBL:A3ADD6,TrEMBL:A2Z954,TrEMBL:A2XBN6,TIGR:Os10g38870.1,TIGR:Os10g36200.2,TIGR:Os10g36200.1,TIGR:Os04g57200.1,TIGR:Os04g45130.1,TIGR:Os03g03500.1,TIGR:Os03g02070.2,TIGR:Os03g02070.1	22529869	22531460	+
GSMUA_Achr6G01380_001	-1.58888	0.329621	0	chr6	GSMUA_Achr6T01380_001 Wound-induced protein WIN1 WIN1 fragment;TrEMBL:Q8H6J9,TrEMBL:O81228,TrEMBL:O48880,TrEMBL:D7TXF5,TrEMBL:D7L2X6,TrEMBL:D6R2Y0,TrEMBL:C5NML8,TrEMBL:A5AFH8,TIGR:Os11g37970.1,TIGR:Os11g37960.1,TIGR:Os11g37950.1,TIGR:Os11g37940.1,TIGR:Os11g37930.1,TIGR:Os09g29740.1,TIGR:Os09g29710.1,TIGR:Os06g47360.1,SwissProt:P43082,SwissProt:P32045,SwissProt:P29063,SwissProt:P29062,SwissProt:P2…	898819	899627	-
GSMUA_Achr6G07680_001	0.0155525	-0.842962	0	chr6	GSMUA_Achr6T07680_001 Basic blue protein At2g02850 complete;TrEMBL:Q53RK6,TrEMBL:D7T037,TrEMBL:C5WN52,TrEMBL:C5WN51,TrEMBL:B9S2N2,TrEMBL:B9GEY2,TrEMBL:B7FH54,TrEMBL:A2XL83,TIGR:Os06g15600.1,TIGR:Os03g63390.1,TIGR:Os03g50160.1,TIGR:Os03g50140.1,TIGR:Os03g15340.1,TIGR:Os02g49850.1,TIGR:Os02g15730.1,TIGR:Os02g15710.1,SwissProt:Q9SK27,SwissProt:Q8LG89,SwissProt:Q41001,SwissProt:P80728,SwissProt:P6049…	5207490	5208192	-
GSMUA_Achr6G17070_001	-1.60755	0	0.945382	chr6	GSMUA_Achr6T17070_001 Pathogen-related protein dxs complete;TrEMBL:Q9XHX6,TrEMBL:Q9XHX3,TrEMBL:C0P4Y2,TrEMBL:B9H7P2,TrEMBL:B9H7P1,TrEMBL:B6TQA1,TrEMBL:A9PIM1,TrEMBL:A2WMU1,TIGR:Os12g38620.3,TIGR:Os12g38620.2,TIGR:Os12g38620.1,TIGR:Os07g31720.1,TIGR:Os02g46680.1,TIGR:Os01g53090.1,TIGR:Os01g14590.1,TIGR:Os01g14550.1,SwissProt:Q3ZXC2,SwissProt:Q3Z8G9,SwissProt:Q2VIQ3,SwissProt:P16273,SwissProt:A5FRB…	11499170	11500336	+
GSMUA_Achr6G26180_001	0.417227	0	-0.0653381	chr6	GSMUA_Achr6T26180_001 Metallothionein-like protein type 3 MT3A complete;TrEMBL:Q9STC4,TrEMBL:Q9M4H3,TrEMBL:Q3HR41,TrEMBL:O82046,TrEMBL:D6BQM9,TrEMBL:C9DSL6,TrEMBL:B1PWE1,TrEMBL:A3FPF9,TIGR:Os12g38290.1,TIGR:Os12g38051.1,TIGR:Os12g38010.1,TIGR:Os05g11320.1,TIGR:Os03g17870.1,TIGR:Os01g10400.2,SwissProt:Q96386,SwissProt:Q40256,SwissProt:P43389,SwissProt:O48951,SwissProt:O24059,SwissProt:A3B0Y1,Swiss…	27041557	27042589	-
GSMUA_Achr6G27830_001	-1.99132	0.0984058	0	chr6	GSMUA_Achr6T27830_001 Hypothetical protein unknown_gene missing_functional_completeness;	28217328	28218416	-
GSMUA_Achr6G28260_001	-12.5452	0.00316811	0	chr6	GSMUA_Achr6T28260_001 Probable pectate lyase 22 At5g63180 complete;TrEMBL:Q9SDW4,TrEMBL:Q93XJ1,TrEMBL:Q43783,TrEMBL:D7SHE0,TrEMBL:D3IZZ5,TrEMBL:D3IZZ1,TrEMBL:B9IF26,TrEMBL:A5B6H2,TIGR:Os10g31910.1,TIGR:Os06g38510.2,TIGR:Os06g38510.1,TIGR:Os06g05272.1,TIGR:Os06g05260.1,TIGR:Os06g05209.1,TIGR:Os04g05050.2,TIGR:Os04g05050.1,SwissProt:Q9M8Z8,SwissProt:Q9LTZ0,SwissProt:Q9FXD8,SwissProt:Q9C5M8,SwissPro…	28661890	28664031	-
GSMUA_Achr6G31470_001	2.09501	-0.14693	0	chr6	GSMUA_Achr6T31470_001 Thaumatin-like protein tlp complete;TrEMBL:Q9SPE0,TrEMBL:O22322,TrEMBL:D7TW65,TrEMBL:D7TW61,TrEMBL:A5B4P9,TrEMBL:A5AWT9,TrEMBL:A5ASS2,TrEMBL:A5AHJ5,TIGR:Os12g43490.1,TIGR:Os12g43450.1,TIGR:Os12g43440.1,TIGR:Os12g43430.1,TIGR:Os12g43380.1,TIGR:Os03g46070.1,TIGR:Os03g46060.1,TIGR:Os03g45960.1,SwissProt:Q01591,SwissProt:P81370,SwissProt:P50700,SwissProt:P33679,SwissProt:P25096,…	31249866	31250736	+
GSMUA_Achr7G03740_001	0.895791	-1.18946	0	chr7	GSMUA_Achr7T03740_001 Translationally-controlled tumor protein homolog TCTP complete;TrEMBL:C6T0D4,TrEMBL:C6SWE6,TrEMBL:C6SVD8,TrEMBL:B9RT61,TrEMBL:B7FH15,TrEMBL:B3TM15,TrEMBL:B3TM14,TrEMBL:B3TLX6,TIGR:Os11g43900.2,TIGR:Os11g43900.1,TIGR:Os11g37440.1,TIGR:Os09g30439.1,TIGR:Os09g30418.1,TIGR:Os09g30412.1,TIGR:Os07g17540.1,TIGR:Os07g01810.1,SwissProt:Q9ZSW9,SwissProt:Q944T2,SwissProt:Q6DUX3,SwissPr…	2947951	2950905	-
GSMUA_Achr7G15810_001	3.06755	-1.26378	0	chr7	GSMUA_Achr7T15810_001 Putative Cation transport regulator-like protein 2 Chac2 modules;TrEMBL:Q6K7C2,TrEMBL:D7SU53,TrEMBL:B8AHI6,TrEMBL:B6U3X3,TrEMBL:B6TRW6,TrEMBL:B6SRQ0,TrEMBL:B4FBP8,TrEMBL:B3TM37,TIGR:Os04g37580.1,TIGR:Os02g26700.9,TIGR:Os02g26700.7,TIGR:Os02g26700.6,TIGR:Os02g26700.4,TIGR:Os02g26700.3,TIGR:Os02g26700.2,TIGR:Os02g26700.1,SwissProt:Q9CQG1,SwissProt:Q8WUX2,SwissProt:Q8R3J5,Swiss…	12714948	12719082	+
GSMUA_Achr7G16510_001	0	0.878663	-2.07704	chr7	GSMUA_Achr7T16510_001 Pathogenesis-related protein R major form tlp complete;TrEMBL:Q7XAU7,TrEMBL:P93621,TrEMBL:D7TW61,TrEMBL:A5C9F1,TrEMBL:A5B4P9,TrEMBL:A5B2B6,TrEMBL:A5AWT9,TrEMBL:A5AHJ5,TIGR:Os12g43490.1,TIGR:Os12g43450.1,TIGR:Os12g43440.1,TIGR:Os12g43380.1,TIGR:Os03g46070.1,TIGR:Os03g46060.1,TIGR:Os03g45960.1,TIGR:Os01g02310.1,SwissProt:Q01591,SwissProt:P81370,SwissProt:P50701,SwissProt:P5070…	14555870	14556833	+
GSMUA_Achr7G18420_001	0	-0.470983	0.65628	chr7	GSMUA_Achr7T18420_001 1-aminocyclopropane-1-carboxylate oxidase ACO complete;TrEMBL:Q70Y37,TrEMBL:Q70BE4,TrEMBL:Q6LC46,TrEMBL:Q43547,TrEMBL:O49892,TrEMBL:A8IM33,TrEMBL:A8D287,TrEMBL:A4UNW2,TIGR:Os11g08380.1,TIGR:Os09g27820.1,TIGR:Os09g27750.1,TIGR:Os06g37590.1,TIGR:Os05g05680.1,TIGR:Os02g53180.3,TIGR:Os02g53180.2,TIGR:Os02g53180.1,SwissProt:Q43792,SwissProt:Q0J1C1,SwissProt:Q08508,SwissProt:Q0850…	21215281	21216618	+
GSMUA_Achr8G01510_001	-0.768518	0	0.460566	chr8	GSMUA_Achr8T01510_001 Hypothetical protein unknown_gene missing_functional_completeness;	1221509	1222673	-
GSMUA_Achr8G04140_001	-2.49116	0.0815926	0	chr8	GSMUA_Achr8T04140_001 Alpha-amylase AMY1.1 modules;TrEMBL:Q94A41,TrEMBL:Q5BLY3,TrEMBL:Q5BLY1,TrEMBL:D7TNE3,TrEMBL:B9S2B5,TrEMBL:B9EZ51,TrEMBL:B8A8P2,TrEMBL:A5BAB3,TIGR:Os09g28400.1,TIGR:Os08g36900.1,TIGR:Os06g49970.2,TIGR:Os04g33040.1,TIGR:Os02g52700.1,TIGR:Os01g51754.3,TIGR:Os01g51754.2,TIGR:Os01g51754.1,SwissProt:Q0D9J1,SwissProt:P27937,SwissProt:P27934,SwissProt:P27932,SwissProt:P17859,SwissPr…	2797790	2811125	-
GSMUA_Achr8G08600_001	0.290711	0	-0.256839	chr8	GSMUA_Achr8T08600_001 Putative Stem-specific protein TSJT1 TSJT1 modules;TrEMBL:Q43661,TrEMBL:Q2RAK8,TrEMBL:Q2QXS4,TrEMBL:C5Y4K7,TrEMBL:C4J9Y2,TrEMBL:B3TLT4,TrEMBL:A2ZI12,TrEMBL:A2ZBF1,TIGR:Os12g05050.1,TIGR:Os11g05050.1,TIGR:Os04g58280.2,TIGR:Os04g58280.1,TIGR:Os03g58170.2,TIGR:Os03g58170.1,TIGR:Os03g53270.2,TIGR:Os03g53270.1,SwissProt:Q54MB4,SwissProt:Q43011,SwissProt:P49094,SwissProt:P49078,Sw…	5783474	5786984	-
GSMUA_Achr8G16660_001	4.60409	-1.25784	0	chr8	GSMUA_Achr8T16660_001 Probable NAD(P)H-dependent oxidoreductase 1 Os10g0113000 modules;TrEMBL:Q10PE7,TrEMBL:Q0PCF4,TrEMBL:Q0PCF3,TrEMBL:Q0PCF2,TrEMBL:C5WRM3,TrEMBL:B9S7D3,TrEMBL:B8AK21,TrEMBL:B4F9A4,TIGR:Os10g02490.2,TIGR:Os10g02490.1,TIGR:Os10g02480.1,TIGR:Os10g02380.1,TIGR:Os04g37490.1,TIGR:Os04g37480.1,TIGR:Os04g37470.1,TIGR:Os03g13390.2,SwissProt:Q95JH6,SwissProt:Q7G765,SwissProt:Q7G764,Swiss…	14627186	14631049	-
GSMUA_Achr8G16750_001	1.96333	0	-0.37095	chr8	GSMUA_Achr8T16750_001 DUF1399 containing protein%2C putative%2C expressed unknown_gene fragment;TrEMBL:Q9XEU3,TrEMBL:Q2R124,TrEMBL:D7T5D2,TrEMBL:D7LE26,TrEMBL:B9SMJ6,TrEMBL:B9IE81,TrEMBL:A9YWR4,TrEMBL:A2ZGG0,TIGR:Os11g40590.3,TIGR:Os11g40590.2,TIGR:Os11g40590.1,TIGR:Os01g24480.1,InterPro:IPR009836	14821767	14829009	+
GSMUA_Achr8G21700_001	2.7424	0	-0.629213	chr8	GSMUA_Achr8T21700_001 Hypothetical protein htpX missing_functional_completeness;TIGR:Os12g32090.1,TIGR:Os12g11780.1,TIGR:Os11g26320.1,TIGR:Os10g04860.1,TIGR:Os09g18130.1,TIGR:Os08g16140.1,TIGR:Os03g33080.1,SwissProt:Q92KX3	26517161	26517839	-
GSMUA_Achr8G22810_001	0	-0.600557	0.943001	chr8	GSMUA_Achr8T22810_001 Glutamate decarboxylase 1 GAD1 complete;TrEMBL:Q9AQU4,TrEMBL:Q6YSB2,TrEMBL:Q1I1D8,TrEMBL:C4J3Y5,TrEMBL:B9TST3,TrEMBL:B9I4W8,TrEMBL:B9G1B5,TrEMBL:B6TT27,TIGR:Os08g36320.4,TIGR:Os08g36320.3,TIGR:Os08g36320.2,TIGR:Os08g36320.1,TIGR:Os04g37500.1,TIGR:Os04g37460.1,TIGR:Os03g51080.1,TIGR:Os03g13300.1,SwissProt:Q9CG20,SwissProt:Q42521,SwissProt:Q42472,SwissProt:Q07346,SwissProt:P69…	27358228	27361770	+
GSMUA_Achr8G33830_001	-4.2122	0.871512	0	chr8	GSMUA_Achr8T33830_001 Hypothetical protein unknown_gene missing_functional_completeness;	34783575	34784625	+
GSMUA_Achr9G01630_001	2.09408	-0.00504684	0	chr9	GSMUA_Achr9T01630_001 Adenosylhomocysteinase SAHH complete;TrEMBL:Q84VE1,TrEMBL:Q4LB19,TrEMBL:C0PHR4,TrEMBL:B9S9Y6,TrEMBL:B6T440,TrEMBL:A9NWW8,TrEMBL:A9NUB8,TrEMBL:A2ZDY4,TIGR:Os11g26850.3,TIGR:Os11g26850.2,TIGR:Os07g46900.1,TIGR:Os07g46860.1,TIGR:Os06g45860.1,TIGR:Os05g04390.1,TIGR:Os04g55720.1,TIGR:Os02g26280.1,SwissProt:Q01781,SwissProt:P68173,SwissProt:P68172,SwissProt:P50249,SwissProt:P50246…	1263620	1266379	+
GSMUA_Achr9G16780_001	-3.80868	0	0.381271	chr9	GSMUA_Achr9T16780_001 Hypothetical protein unknown_gene missing_functional_completeness;	11391619	11393379	-
GSMUA_Achr9G16790_001	-3.7227	0	0.232956	chr9	GSMUA_Achr9T16790_001 Hydrophobic protein LTI6B LTI6B complete;TrEMBL:Q6EJA5,TrEMBL:Q2HRS6,TrEMBL:Q2HRR6,TrEMBL:D3GBZ9,TrEMBL:B9FGY1,TrEMBL:B9EVK7,TrEMBL:B6U2M6,TrEMBL:A2WNN4,TIGR:Os09g38560.1,TIGR:Os09g15365.1,TIGR:Os07g44180.1,TIGR:Os06g08564.1,TIGR:Os05g04700.1,TIGR:Os03g25460.1,TIGR:Os03g17790.1,TIGR:Os01g18375.1,SwissProt:Q9ZNS6,SwissProt:Q9ZNQ7,SwissProt:Q9ARD5,SwissProt:Q8H5T6,SwissProt:Q0…	11393379	11393998	-
GSMUA_Achr9G20280_001	0.663903	-1.16573	0	chr9	GSMUA_Achr9T20280_001 Translationally-controlled tumor protein homolog TCTP complete;TrEMBL:C6SWE6,TrEMBL:C6SVD8,TrEMBL:B9RT61,TrEMBL:B9N4J2,TrEMBL:B7FH15,TrEMBL:B3TM15,TrEMBL:B3TM14,TrEMBL:B3TLX6,TIGR:Os12g05290.1,TIGR:Os11g43900.2,TIGR:Os11g43900.1,TIGR:Os09g15810.1,TIGR:Os07g10850.1,TIGR:Os04g16560.1,TIGR:Os04g01030.1,TIGR:Os01g71840.1,SwissProt:Q9ZSW9,SwissProt:Q944T2,SwissProt:Q6DUX3,SwissPr…	24196413	24199561	-
GSMUA_Achr9G30590_001	-3.0802	0	1.71148	chr9	GSMUA_Achr9T30590_001 Hypothetical protein unknown_gene missing_functional_completeness;	33821996	33822967	-
GSMUA_Achr10G01250_001	-0.714214	0.619904	0	chr10	GSMUA_Achr10T01250_001 Lichenase GN1 complete;TrEMBL:Q9SQL1,TrEMBL:Q0QJY6,TrEMBL:O22317,TrEMBL:D8UYM8,TrEMBL:C3VD23,TrEMBL:B3TLW8,TrEMBL:A7U7Q7,TrEMBL:A0FLG4,TIGR:Os05g31140.1,TIGR:Os01g71930.1,TIGR:Os01g71830.1,TIGR:Os01g71820.1,TIGR:Os01g71810.1,TIGR:Os01g71400.1,TIGR:Os01g71380.1,TIGR:Os01g71340.1,SwissProt:Q03467,SwissProt:P52408,SwissProt:P52407,SwissProt:P27666,SwissProt:P23546,SwissProt:P2…	2522578	2524438	+
GSMUA_Achr10G22730_001	0.103407	-1.05708	0	chr10	GSMUA_Achr10T22730_001 metallothionein%2C putative%2C expressed MT1 fragment;TrEMBL:Q9ZNT5,TrEMBL:Q9SMG3,TrEMBL:Q9FQ79,TrEMBL:Q9FQ78,TrEMBL:Q9AU16,TrEMBL:Q944W1,TrEMBL:Q93WW3,TrEMBL:C1K3P7,TIGR:Os12g38290.1,TIGR:Os12g38270.2,TIGR:Os12g38270.1,TIGR:Os12g38051.1,TIGR:Os11g47809.1,TIGR:Os03g17870.1,TIGR:Os01g05650.1,TIGR:Os01g05585.1,SwissProt:Q41670,SwissProt:Q39458,SwissProt:Q0IMG5,SwissProt:P4339…	27795063	27795939	-
GSMUA_Achr10G28910_001	0	-0.152624	0.394571	chr10	GSMUA_Achr10T28910_001 Hypothetical protein cotO missing_functional_completeness;TrEMBL:Q0CSU4,TrEMBL:C1EWI5,SwissProt:Q9L7Q2,SwissProt:P45385,SwissProt:P42782,SwissProt:O31622	31582927	31589557	+
GSMUA_Achr11G01700_001	-2.41716	0.46191	0	chr11	GSMUA_Achr11T01700_001 Putative expressed protein acsF1 complete;TrEMBL:Q0DZC5,TrEMBL:D7TAF0,TrEMBL:B9RY47,TrEMBL:B6TVE0,TrEMBL:B6T7K0,TrEMBL:B6SVU7,TrEMBL:B4FNN3,TrEMBL:A2X7H9,TIGR:Os04g57700.4,TIGR:Os04g57700.3,TIGR:Os04g57700.2,TIGR:Os04g57700.1,TIGR:Os04g44210.2,TIGR:Os04g44210.1,TIGR:Os02g42020.2,TIGR:Os02g42020.1,SwissProt:Q851S8,SwissProt:Q69Z66,SwissProt:Q5F3F2,SwissProt:P72584,SwissProt:…	1147478	1155313	-
GSMUA_Achr11G06730_001	-1.29864	0	0.0899048	chr11	GSMUA_Achr11T06730_001 Beta-glucosidase 31 BGLU31 complete;TrEMBL:Q9AXL6,TrEMBL:D7U290,TrEMBL:C5Z4Q6,TrEMBL:C4JAJ7,TrEMBL:C4J2I7,TrEMBL:B8BDH9,TrEMBL:B8BDH8,TrEMBL:B8AXF2,TIGR:Os09g33710.1,TIGR:Os09g33690.2,TIGR:Os09g33690.1,TIGR:Os09g33680.2,TIGR:Os09g33680.1,TIGR:Os05g30350.1,TIGR:Os05g30280.3,TIGR:Os01g59840.1,SwissProt:Q8RZL1,SwissProt:Q60DY1,SwissProt:Q60DX8,SwissProt:Q0J0G2,SwissProt:Q0J0G1…	5277301	5280311	+
GSMUA_Achr11G19540_001	-1.92989	0.088316	0	chr11	GSMUA_Achr11T19540_001 MADS-box transcription factor 8 MADS8 complete;TrEMBL:Q6TYI7,TrEMBL:D6MKN9,TrEMBL:D6MKF4,TrEMBL:D4HM40,TrEMBL:C3VEY1,TrEMBL:A1XDT4,TrEMBL:A1XDT1,TrEMBL:A1XDT0,TIGR:Os09g32948.1,TIGR:Os08g41950.2,TIGR:Os08g41950.1,TIGR:Os06g06750.1,TIGR:Os04g49150.1,TIGR:Os03g54170.1,TIGR:Os03g11614.1,TIGR:Os02g45770.1,SwissProt:Q9SAR1,SwissProt:Q38694,SwissProt:Q0J466,SwissProt:Q03489,Swiss…	20645924	20653348	-
GSMUA_Achr11G21810_001	-7.43095	0	0.280738	chr11	GSMUA_Achr11T21810_001 Cytochrome P450 84A1 CYP84A1 complete;TrEMBL:Q9SWR1,TrEMBL:Q6PLI4,TrEMBL:Q6IV45,TrEMBL:D0G0A9,TrEMBL:B9MXJ4,TrEMBL:B9MXJ3,TrEMBL:B2Z6Q4,TrEMBL:A7LNG7,TIGR:Os10g36848.1,TIGR:Os10g17260.1,TIGR:Os09g26960.1,TIGR:Os09g26940.1,TIGR:Os09g08990.1,TIGR:Os06g24180.1,TIGR:Os03g02180.1,TIGR:Os02g29960.1,SwissProt:Q9STL1,SwissProt:Q9SD85,SwissProt:Q9SBQ9,SwissProt:Q42600,SwissProt:P484…	22274874	22276936	+
GSMUA_Achr11G22960_001	-9.38499	0	1.22609	chr11	GSMUA_Achr11T22960_001 Expansin-A8 EXPA8 complete;TrEMBL:Q8H6F7,TrEMBL:Q6QFA8,TrEMBL:Q4LES9,TrEMBL:D7U2R0,TrEMBL:B9RN07,TrEMBL:B7F3G0,TrEMBL:A2WMV4,TrEMBL:A2TLL9,TIGR:Os10g30330.1,TIGR:Os05g19600.1,TIGR:Os05g19570.1,TIGR:Os04g15840.1,TIGR:Os03g31480.1,TIGR:Os03g06000.1,TIGR:Os01g14660.1,TIGR:Os01g14650.1,SwissProt:Q9ZSI1,SwissProt:Q9XHX0,SwissProt:Q7XWU8,SwissProt:Q7XE35,SwissProt:Q75I75,SwissPro…	23054950	23056041	-
GSMUA_Achr11G24400_001	0.630831	0	-1.03008	chr11	GSMUA_Achr11T24400_001 Metallothionein-like protein 4A MT4A complete;TrEMBL:Q9SMG3,TrEMBL:Q9FQ79,TrEMBL:Q9FQ78,TrEMBL:Q9AU16,TrEMBL:Q944W1,TrEMBL:Q93WW3,TrEMBL:A6ZI60,TrEMBL:A5HMS6,TIGR:Os12g38290.1,TIGR:Os12g38270.2,TIGR:Os12g38270.1,TIGR:Os12g38051.1,TIGR:Os12g38010.1,TIGR:Os11g47809.1,TIGR:Os01g05650.1,TIGR:Os01g05585.1,SwissProt:Q41670,SwissProt:Q39458,SwissProt:Q0IMG5,SwissProt:P43399,SwissP…	23961972	23962577	-
