# Supplementary material for: Expression Fluctuations of Genes Involved in Carbohydrate Metabolism Affected by Alterations of Ethylene Biosynthesis Associated with Ripening in Banana Fruit
Source: Plants (Basel). 2020 Aug 30;9(9):1120. doi: 10.3390/plants9091120 (PMC7570234; doi:10.3390/plants9091120)
Supplement: Supplementary file 1 [file plants-09-01120-s001.zip › Table_S6.xlsx]

## Sheet: three_gene_list
Table S6. The entities covered on the specific positions corresponding to the genes of sucrose synthase (SUS), sucrose phosphate synthase (SPS) and neutral invertase (NI) on aligned chromosomes.
Entity ID	Gene ID	Log2-transformed normalized signal values			Chromosome	Description	Start	End	Strand
		WT	As1	As2
G21870_001	GSMUA_Achr2G21870_001	0.18176	0	-2.41986	chr2	GSMUA_Achr2T21870_001 Sucrose synthase 2 SUS1 complete;TrEMBL:Q8W1W4,TrEMBL:Q8LJT5,TrEMBL:Q5TK93,TrEMBL:Q43706,TrEMBL:C5WXJ1,TrEMBL:C0P6F8,TrEMBL:A2YNQ2,TrEMBL:A2XHR1,TIGR:Os07g42490.2,TIGR:Os07g42490.1,TIGR:Os06g09450.7,TIGR:Os06g09450.6,TIGR:Os03g28330.4,TIGR:Os03g28330.3,TIGR:Os03g28330.2,TIGR:Os03g28330.1,SwissProt:Q43009,SwissProt:Q41608,SwissProt:Q41607,SwissProt:P49036,SwissProt:P31924,Swi…	21187146	21191516	+
G01900_001	GSMUA_Achr3G01900_001	1.63533	0	-1.7363	chr3	GSMUA_Achr3T01900_001 Sucrose synthase 2 SUS3 complete;TrEMBL:Q8W1W4,TrEMBL:Q8LJT5,TrEMBL:Q8LJT4,TrEMBL:Q5TK93,TrEMBL:C5WXJ1,TrEMBL:C0P6F8,TrEMBL:A2YNQ2,TrEMBL:A2XHR1,TIGR:Os07g42490.2,TIGR:Os07g42490.1,TIGR:Os06g09450.7,TIGR:Os06g09450.6,TIGR:Os03g28330.4,TIGR:Os03g28330.3,TIGR:Os03g28330.2,TIGR:Os03g28330.1,SwissProt:Q43009,SwissProt:Q41608,SwissProt:Q41607,SwissProt:P49036,SwissProt:P31924,Swi…	1270631	1276142	-
G08190_001	GSMUA_Achr3G08190_001	0	0	0	chr3	GSMUA_Achr3T08190_001 Sucrose synthase 2 SUS2 fragment;TrEMBL:Q9SLY2,TrEMBL:Q9SLV8,TrEMBL:Q8L5H0,TrEMBL:Q10LP5,TrEMBL:Q10LP3,TrEMBL:C5X0Q9,TrEMBL:B8APD5,TrEMBL:A5C6H7,TIGR:Os06g09450.8,TIGR:Os06g09450.7,TIGR:Os03g28330.4,TIGR:Os03g28330.3,TIGR:Os03g28330.2,TIGR:Os03g28330.1,TIGR:Os03g22120.2,TIGR:Os03g22120.1,SwissProt:Q42652,SwissProt:Q01390,SwissProt:Q00917,SwissProt:P49036,SwissProt:P31926,Swi…	5795707	5803202	+
G08200_001	GSMUA_Achr3G08200_001	0	0	0	chr3	GSMUA_Achr3T08200_001 Sucrose synthase 2 SUS2 fragment;TrEMBL:Q10LP5,TrEMBL:Q10LP4,TrEMBL:C6H0M2,TrEMBL:C5X0Q9,TrEMBL:B9RT94,TrEMBL:B8APD5,TrEMBL:B4F8R3,TrEMBL:A5C6H7,TIGR:Os06g09450.7,TIGR:Os06g09450.6,TIGR:Os06g09450.5,TIGR:Os06g09450.4,TIGR:Os06g09450.3,TIGR:Os06g09450.2,TIGR:Os03g22120.3,TIGR:Os03g22120.1,SwissProt:Q42652,SwissProt:Q41608,SwissProt:Q41607,SwissProt:Q00917,SwissProt:P49035,Swi…	5803207	5804031	+
G13980_001	GSMUA_Achr3G13980_001	0	0	0	chr3	GSMUA_Achr3T13980_001 Sucrose synthase 2 SUS2 complete;TrEMBL:Q7XNX6,TrEMBL:Q6K973,TrEMBL:Q0JE91,TrEMBL:Q01KW8,TrEMBL:D7TXS3,TrEMBL:B9N366,TrEMBL:B9FE34,TrEMBL:B8AR85,TIGR:Os06g09450.7,TIGR:Os06g09450.6,TIGR:Os06g09450.5,TIGR:Os06g09450.4,TIGR:Os04g24430.1,TIGR:Os04g17650.1,TIGR:Os03g22120.1,TIGR:Os02g58480.1,SwissProt:Q41608,SwissProt:Q01390,SwissProt:P31926,SwissProt:P31924,SwissProt:P30298,Swi…	13117468	13121181	-
G10890_001	GSMUA_Achr6G10890_001	0.151497	0	-0.723661	chr6	GSMUA_Achr6T10890_001 Sucrose synthase 2 SUS1 complete;TrEMBL:Q8W1W4,TrEMBL:Q8LJT5,TrEMBL:Q8LJT4,TrEMBL:Q5TK93,TrEMBL:Q43706,TrEMBL:C5WXJ1,TrEMBL:C0P6F8,TrEMBL:A2XHR1,TIGR:Os07g42490.2,TIGR:Os07g42490.1,TIGR:Os06g09450.7,TIGR:Os06g09450.6,TIGR:Os03g28330.4,TIGR:Os03g28330.3,TIGR:Os03g28330.2,TIGR:Os03g28330.1,SwissProt:Q43009,SwissProt:Q41608,SwissProt:Q41607,SwissProt:P49036,SwissProt:P31924,Swi…	7254980	7259503	-
G19810_001	GSMUA_Achr7G19810_001	0	0.860138	-1.03293	chr7	GSMUA_Achr7T19810_001 Sucrose synthase 1 SUS2 complete;TrEMBL:Q8W1W3,TrEMBL:Q8W1W2,TrEMBL:Q8LJT4,TrEMBL:Q6YLN4,TrEMBL:B9VAS9,TrEMBL:B6U1D7,TrEMBL:A2YA91,TrEMBL:A1YQI8,TIGR:Os06g09450.8,TIGR:Os06g09450.7,TIGR:Os06g09450.6,TIGR:Os06g09450.5,TIGR:Os06g09450.4,TIGR:Os06g09450.3,TIGR:Os06g09450.2,TIGR:Os06g09450.1,SwissProt:Q43009,SwissProt:Q41608,SwissProt:Q41607,SwissProt:P49036,SwissProt:P31924,Swi…	22844878	22849072	-
G22470_001	GSMUA_Achr8G22470_001	2.06604	-1.25321	0	chr8	GSMUA_Achr8T22470_001 Sucrose synthase 2 SUS2 complete;TrEMBL:Q9SLY2,TrEMBL:Q9SLV8,TrEMBL:Q8L5H0,TrEMBL:Q10LP5,TrEMBL:Q0E7D3,TrEMBL:C5X0Q9,TrEMBL:B8APD5,TrEMBL:A5C6H7,TIGR:Os06g09450.7,TIGR:Os06g09450.6,TIGR:Os06g09450.5,TIGR:Os03g28330.4,TIGR:Os03g28330.3,TIGR:Os03g28330.2,TIGR:Os03g28330.1,TIGR:Os03g22120.1,SwissProt:Q42652,SwissProt:Q41608,SwissProt:Q01390,SwissProt:Q00917,SwissProt:P31924,Swi…	27039253	27048032	-
G21240_001	GSMUA_Achr9G21240_001	0	0	0	chr9	GSMUA_Achr9T21240_001 Sucrose synthase 2 SUS2 complete;TrEMBL:Q7XNX6,TrEMBL:Q6K973,TrEMBL:Q0JE91,TrEMBL:Q01KW8,TrEMBL:D7TXS3,TrEMBL:D7TA16,TrEMBL:B9FE34,TrEMBL:B8AR85,TIGR:Os06g09450.7,TIGR:Os06g09450.6,TIGR:Os06g09450.5,TIGR:Os06g09450.4,TIGR:Os04g24430.1,TIGR:Os04g17650.1,TIGR:Os03g22120.1,TIGR:Os02g58480.1,SwissProt:Q41608,SwissProt:Q01390,SwissProt:Q00917,SwissProt:P30298,SwissProt:P13708,Swi…	26235482	26239175	-
G18660_001	GSMUA_Achr10G18660_001	-0.141452	1.03039	0	chr10	GSMUA_Achr10T18660_001 Sucrose synthase 2 SUS1 complete;TrEMBL:Q8W1W4,TrEMBL:Q8LJT5,TrEMBL:Q8LJT4,TrEMBL:Q5TK93,TrEMBL:Q43706,TrEMBL:C5WXJ1,TrEMBL:C0P6F8,TrEMBL:A2XHR1,TIGR:Os07g42490.2,TIGR:Os07g42490.1,TIGR:Os06g09450.7,TIGR:Os06g09450.6,TIGR:Os03g28330.4,TIGR:Os03g28330.3,TIGR:Os03g28330.2,TIGR:Os03g28330.1,SwissProt:Q43009,SwissProt:Q41608,SwissProt:Q41607,SwissProt:P49036,SwissProt:P31924,Sw…	25291305	25295732	+
G06050_001	GSMUA_Achr4G06050_001	1.0807	0	-0.0085519	chr4	GSMUA_Achr4P06050_001 Sucrose-phosphate synthase SPS missing_completeness;PMID:16876912,TrEMBL:Q8H1Y1,TrEMBL:Q6ZHZ1,TrEMBL:Q6UU32,TrEMBL:Q6SXU0,TrEMBL:Q2ABX9,TrEMBL:D6R6Y6,TrEMBL:C8TEV8,TrEMBL:C5YVK9,TIGR:Os08g20660.2,TIGR:Os08g20660.1,TIGR:Os06g43630.1,TIGR:Os02g09170.2,TIGR:Os02g09170.1,TIGR:Os01g69030.4,TIGR:Os01g69030.3,TIGR:Os01g69030.2,SwissProt:Q43876,SwissProt:Q43845,SwissProt:P49031,Swis…	4615503	4624020	+
G16070_001	GSMUA_Achr4G16070_001	0	0.0464559	-0.660003	chr4	GSMUA_Achr4P16070_001 Sucrose-phosphate synthase SPS missing_completeness;TrEMBL:Q3HLN2,TrEMBL:D7SNJ8,TrEMBL:D6R6Y5,TrEMBL:C5XG93,TrEMBL:B9RWD6,TrEMBL:B9N0S5,TrEMBL:B9GFU8,TrEMBL:A5BA36,TIGR:Os11g12810.1,TIGR:Os08g20660.2,TIGR:Os08g20660.1,TIGR:Os02g09170.2,TIGR:Os01g69030.4,TIGR:Os01g69030.3,TIGR:Os01g69030.2,TIGR:Os01g69030.1,SwissProt:Q43845,SwissProt:Q0JGK4,SwissProt:P31928,SwissProt:P31927,S…	14253795	14261188	+
G17480_001	GSMUA_Achr6G17480_001	3.40652	-0.125399	0	chr6	GSMUA_Achr6P17480_001 Sucrose-phosphate synthase SPS missing_completeness;PMID:16876912,TrEMBL:Q6EZE8,TrEMBL:Q680C9,TrEMBL:Q5EEP9,TrEMBL:Q56Z77,TrEMBL:D7SMZ6,TrEMBL:D7LY17,TrEMBL:B9S6X5,TrEMBL:B9I867,TIGR:Os11g12810.1,TIGR:Os06g43630.1,TIGR:Os02g09170.2,TIGR:Os02g09170.1,TIGR:Os01g69030.4,TIGR:Os01g69030.3,TIGR:Os01g69030.2,TIGR:Os01g69030.1,SwissProt:Q43845,SwissProt:Q0JGK4,SwissProt:P31928,Swis…	11756040	11760311	+
G22510_001	GSMUA_Achr9G22510_001	1.1189	-0.830204	0	chr9	GSMUA_Achr9P22510_001 Sucrose-phosphate synthase SPS missing_completeness;PMID:16876912,TrEMBL:Q8H1Y1,TrEMBL:Q6ZHZ1,TrEMBL:Q6UU32,TrEMBL:Q6SXU0,TrEMBL:Q2ABX9,TrEMBL:D6R6Y6,TrEMBL:C8TEV8,TrEMBL:A9QVI4,TIGR:Os08g20660.2,TIGR:Os08g20660.1,TIGR:Os06g43630.1,TIGR:Os02g09170.2,TIGR:Os01g69030.4,TIGR:Os01g69030.3,TIGR:Os01g69030.2,TIGR:Os01g69030.1,SwissProt:Q43876,SwissProt:Q43845,SwissProt:P49031,Swis…	27608557	27620944	+
G01790_001	GSMUA_Achr2G01790_001	-1.5025	0	0.645018	chr2	GSMUA_Achr2P01790_001 plant neutral invertase domain containing protein%2C expressed unknown_gene missing_completeness;TrEMBL:Q5ZA22,TrEMBL:Q10MC0,TrEMBL:D7SYH3,TrEMBL:C5X1V5,TrEMBL:C0PG72,TrEMBL:B9F845,TrEMBL:B8AMY8,TrEMBL:A2WPE3,TIGR:Os11g07440.3,TIGR:Os04g33490.1,TIGR:Os03g20020.1,TIGR:Os02g34560.1,TIGR:Os02g32730.1,TIGR:Os01g22900.3,TIGR:Os01g22900.2,TIGR:Os01g22900.1,InterPro:IPR008928,Inter…	7593108	7597880	-
G19090_001	GSMUA_Achr3G19090_001	0	0.998889	0	chr3	GSMUA_Achr3G19090_001 plant neutral invertase domain containing protein%2C expressed unknown_gene missing_completeness;TrEMBL:Q684K1,TrEMBL:Q67XD9,TrEMBL:Q1WLP5,TrEMBL:D7LXA1,TrEMBL:B9SLD4,TrEMBL:B9MW98,TrEMBL:B9IQH7,TrEMBL:A7IZK9,TIGR:Os11g07440.4,TIGR:Os11g07440.3,TIGR:Os11g07440.2,TIGR:Os11g07440.1,TIGR:Os04g35280.1,TIGR:Os02g34560.2,TIGR:Os02g34560.1,TIGR:Os02g03320.1,InterPro:IPR008928,Inter…	20489113	20492414	+
G17030_001	GSMUA_Achr5G17030_001	-0.939804	0	0.00525486	chr5	GSMUA_Achr5P17030_001 plant neutral invertase domain containing protein%2C expressed gcvT missing_completeness;TrEMBL:Q684K1,TrEMBL:Q67XD9,TrEMBL:Q1WLP5,TrEMBL:D7LXA1,TrEMBL:B9SLD4,TrEMBL:B9MW98,TrEMBL:B9IQH7,TrEMBL:A7IZK9,TIGR:Os11g07440.4,TIGR:Os11g07440.3,TIGR:Os11g07440.2,TIGR:Os11g07440.1,TIGR:Os04g35280.1,TIGR:Os02g34560.2,TIGR:Os02g34560.1,TIGR:Os02g03320.1,SwissProt:Q7P0W5,SwissProt:P3243…	15851122	15853058	+
G26040_001	GSMUA_Achr5G26040_001	-1.17318	0.947109	0	chr5	GSMUA_Achr5G26040_001 Alkaline/neutral invertase unknown_gene missing_completeness;TrEMBL:Q69T31,TrEMBL:Q684K1,TrEMBL:Q1WLP5,TrEMBL:D7LXA1,TrEMBL:B9SLD4,TrEMBL:B9MW98,TrEMBL:B9IQH7,TrEMBL:A7IZK9,TIGR:Os11g07440.4,TIGR:Os11g07440.3,TIGR:Os11g07440.2,TIGR:Os11g07440.1,TIGR:Os04g35280.1,TIGR:Os02g34560.2,TIGR:Os02g34560.1,TIGR:Os02g03320.1,SwissProt:Q9ZSV1,SwissProt:P32436,InterPro:IPR008928,InterPr…	26981306	26984372	+
G25510_001	GSMUA_Achr6G25510_001	0	0	0	chr6	GSMUA_Achr6G25510_001 plant neutral invertase domain containing protein%2C expressed gcvT missing_completeness;TrEMBL:Q684K1,TrEMBL:Q67XD9,TrEMBL:Q1WLP5,TrEMBL:D7SR93,TrEMBL:D7LXA1,TrEMBL:B9SLD4,TrEMBL:B9IQH7,TrEMBL:B4F9D4,TIGR:Os11g07440.4,TIGR:Os11g07440.3,TIGR:Os11g07440.2,TIGR:Os11g07440.1,TIGR:Os04g35280.1,TIGR:Os02g34560.2,TIGR:Os02g34560.1,TIGR:Os02g03320.1,SwissProt:Q82WQ6,SwissProt:Q7P0W…	26601785	26603732	+
G23180_001	GSMUA_Achr7G23180_001	0	0.0218954	-0.970248	chr7	GSMUA_Achr7T23180_001 plant neutral invertase domain containing protein%2C expressed BGAL3 complete;TrEMBL:Q69T31,TrEMBL:Q684K1,TrEMBL:Q1WLP5,TrEMBL:D7LXA1,TrEMBL:B9SLD4,TrEMBL:B9MW98,TrEMBL:B9IQH7,TrEMBL:A7IZK9,TIGR:Os11g07440.4,TIGR:Os11g07440.3,TIGR:Os11g07440.2,TIGR:Os11g07440.1,TIGR:Os04g35280.1,TIGR:Os02g34560.2,TIGR:Os02g34560.1,TIGR:Os02g03320.1,SwissProt:Q9SCV9,SwissProt:Q6UXH8,SwissProt…	25485717	25489660	-
G22230_001	GSMUA_Achr8G22230_001	0.237251	0	-0.0508862	chr8	GSMUA_Achr8T22230_001 plant neutral invertase domain containing protein%2C expressed unknown_gene fragment;TrEMBL:Q10MC0,TrEMBL:D7SYH3,TrEMBL:C5X1V5,TrEMBL:B9F845,TrEMBL:B8AMY8,TrEMBL:A9IVW3,TrEMBL:A7LH71,TrEMBL:A5B5N8,TIGR:Os11g07440.3,TIGR:Os04g33490.1,TIGR:Os03g20020.1,TIGR:Os02g34560.1,TIGR:Os02g32730.1,TIGR:Os01g22900.3,TIGR:Os01g22900.2,TIGR:Os01g22900.1,InterPro:IPR008928,InterPro:IPR006937	26884124	26891738	-
G08660_001	GSMUA_Achr9G08660_001	0	0	0	chr9	GSMUA_Achr9T08660_001 plant neutral invertase domain containing protein%2C expressed dapD complete;TrEMBL:Q684K1,TrEMBL:Q67XD9,TrEMBL:Q1WLP5,TrEMBL:D7LXA1,TrEMBL:B9SLD4,TrEMBL:B9MW98,TrEMBL:B9IQH7,TrEMBL:A7IZK9,TIGR:Os11g07440.4,TIGR:Os11g07440.3,TIGR:Os11g07440.2,TIGR:Os11g07440.1,TIGR:Os04g35280.1,TIGR:Os02g34560.2,TIGR:Os02g34560.1,TIGR:Os02g03320.1,SwissProt:Q7P0W5,SwissProt:Q6UXH8,SwissProt:…	5590379	5594222	+
G16520_001	GSMUA_Achr11G16520_001	0	0	0	chr11	GSMUA_Achr11G16520_001 plant neutral invertase domain containing protein%2C expressed FBXO27 missing_completeness;TrEMBL:Q9SW48,TrEMBL:E0CQ58,TrEMBL:D7MDI1,TrEMBL:B9HRB5,TrEMBL:B9H145,TrEMBL:B9DHG6,TrEMBL:A9IVV1,TrEMBL:A9IVT9,TIGR:Os11g07440.4,TIGR:Os11g07440.3,TIGR:Os11g07440.2,TIGR:Os11g07440.1,TIGR:Os04g35280.1,TIGR:Os02g34560.2,TIGR:Os02g34560.1,TIGR:Os02g03320.1,SwissProt:Q8NI29,SwissProt:Q8…	18219172	18229548	-
