# Supplementary material for: Expression Fluctuations of Genes Involved in Carbohydrate Metabolism Affected by Alterations of Ethylene Biosynthesis Associated with Ripening in Banana Fruit
Source: Plants (Basel). 2020 Aug 30;9(9):1120. doi: 10.3390/plants9091120 (PMC7570234; doi:10.3390/plants9091120)
Supplement: Supplementary file 1 [file plants-09-01120-s001.zip › Table_S7.xlsx]

## Sheet: 工作表1
Table S7. Relative mRNA abundances based on qRT-PCR data in Mh-ACO1 RNAi (As1) and Mh-ACO2 RNAi (As2) transgenic and untransformed control (WT) banana pulps.
Gene name	ripening stage		WT	As1	As2
SUS1	1		1.0095	0.639528	3.19415
	3		0.938869	2.05065	89.4734
	5		0.666032	3.28107	1.5871
	7		1.70566	1.81303	0.971437
SPS1	1		1.03078	1.27133	0.914892
	3		1.87007	1.04495	1.21516
	5		1.60962	1.68216	1.05969
	7		0.230501	0.91598	3.94781
Inv-N1	1		1.00004	0.63166	0.264147
	3		2.12954	0.215323	0.310768
	5		0.69128	0.83056	0.7287
	7		1.09252	0.880346	0.542742
